# Supplementary material for: No evidence for a dilution effect of the non-native snail, Potamopyrgus antipodarum, on native snails
Source: PLoS One. 2020 Oct 1;15(10):e0239762. doi: 10.1371/journal.pone.0239762 (PMC7529281; doi:10.1371/journal.pone.0239762)
Supplement: S1 Data — (CSV) [file pone.0239762.s005.csv]

Date	Treatment ID	Rep	CageSize	year	NZMSBiomassMigrants	NZMSBiomassNoMigrants	Treatment	TreatmentLabel	TotalPrev	Dead or Shed	Size	InfectionStatus	Infection ID	Trem_type	TremSF	TaxaPrev	MonoPrev	MonoStatus	XiphPrev	XiphStatus	2nd_Trem_type	Double Infection
9/16/15	BRC1	1	1	2015	3.7367	0	0	Control	44	Dead	5.58	0	NA	0	mono	33	33	0	11	0		0
11/9/15	BRC1	1	1	2015	3.7367	0	0	Control	44	Dead	4.31	0	NA	0	mono	33	33	0	11	0		0
11/19/15	BRC1	1	1	2015	3.7367	0	0	Control	44	Shed	4.12	0	NA	0	mono	33	33	0	11	0		0
11/19/15	BRC1	1	1	2015	3.7367	0	0	Control	44	Shed	4.28	0	NA	0	mono	33	33	0	11	0		0
11/19/15	BRC1	1	1	2015	3.7367	0	0	Control	44	Shed	4.53	0	NA	0	mono	33	33	0	11	0		0
9/4/15	BRC1	1	1	2015	3.7367	0	0	Control	44	Shed	4.31	1	MONO (ES)	1	mono	33	33	1	11	0		1
9/4/15	BRC1	1	1	2015	3.7367	0	0	Control	44	Shed	5.35	1	MONO (ES)	1	mono	33	33	1	11	0		1
9/4/15	BRC1	1	1	2015	3.7367	0	0	Control	44	Shed	5.03	1	MONO (ES)	1	mono	33	33	1	11	0		1
11/4/15	BRC1	1	1	2015	3.7367	0	0	Control	44	Shed	4.72	1	Xiphidio	2	mono	33	33	0	11	1		1
11/19/15	BRC2	2	1	2015	6.0659	0	0	Control	44	Shed	4.51	0	NA	0	mono	22	22	0	22	0		0
11/19/15	BRC2	2	1	2015	6.0659	0	0	Control	44	Shed	4.03	0	NA	0	mono	22	22	0	22	0		0
11/19/15	BRC2	2	1	2015	6.0659	0	0	Control	44	Shed	4.22	0	NA	0	mono	22	22	0	22	0		0
11/19/15	BRC2	2	1	2015	6.0659	0	0	Control	44	Shed	4.41	0	NA	0	mono	22	22	0	22	0		0
11/19/15	BRC2	2	1	2015	6.0659	0	0	Control	44	Shed	4.51	0	NA	0	mono	22	22	0	22	0		0
9/4/15	BRC2	2	1	2015	6.0659	0	0	Control	44	Shed	4.74	1	MONO (ES)	1	mono	22	22	1	22	0		1
9/4/15	BRC2	2	1	2015	6.0659	0	0	Control	44	Shed	4.82	1	MONO (ES)	1	mono	22	22	1	22	0		1
9/4/15	BRC2	2	1	2015	6.0659	0	0	Control	44	Shed	4.93	1	Xiphidio	2	mono	22	22	0	22	1		1
10/2/15	BRC2	2	1	2015	6.0659	0	0	Control	44	Shed	4.99	1	Xiphidio	2	mono	22	22	0	22	1		1
9/14/15	BRC3	3	1	2015	4.361	0	0	Control	55	Dead	5.66	0	NA	0	mono	33	33	0	11	0		0
11/19/15	BRC3	3	1	2015	4.361	0	0	Control	55	Shed	4.93	0	NA	0	mono	33	33	0	11	0		0
11/19/15	BRC3	3	1	2015	4.361	0	0	Control	55	Shed	4.67	0	NA	0	mono	33	33	0	11	0		0
11/19/15	BRC3	3	1	2015	4.361	0	0	Control	55	Shed	4.6	0	NA	0	mono	33	33	0	11	0		0
9/4/15	BRC3	3	1	2015	4.361	0	0	Control	55	Shed	5.03	1	MONO (ES)	1	mono	33	33	1	11	0		1
9/4/15	BRC3	3	1	2015	4.361	0	0	Control	55	Shed	4.28	1	MONO (ES)	1	mono	33	33	1	11	0		1
9/4/15	BRC3	3	1	2015	4.361	0	0	Control	55	Shed	5.04	1	MONO (ES)	1	mono	33	33	1	11	0		1
10/2/15	BRC3	3	1	2015	4.361	0	0	Control	55	Shed	4.41	1	Xiphidio	2	mono	33	33	0	11	1		1
11/19/15	BRC3	3	1	2015	4.361	0	0	Control	55	Shed	5.21	1	Megaperid	4	mono	33	33	0	11	0		1
9/14/15	BRC4	4	1	2015	12.9649	0	0	Control	40	Dead	4.02	0	NA	0	mono	10	10	0	30	0		0
9/25/15	BRC4	4	1	2015	12.9649	0	0	Control	40	Dead	5.56	0	NA	0	mono	10	10	0	30	0		0
11/19/15	BRC4	4	1	2015	12.9649	0	0	Control	40	Shed	4.43	0	NA	0	mono	10	10	0	30	0		0
11/19/15	BRC4	4	1	2015	12.9649	0	0	Control	40	Shed	4.83	0	NA	0	mono	10	10	0	30	0		0
11/19/15	BRC4	4	1	2015	12.9649	0	0	Control	40	Shed	4.19	0	NA	0	mono	10	10	0	30	0		0
11/19/15	BRC4	4	1	2015	12.9649	0	0	Control	40	Shed	3.89	0	NA	0	mono	10	10	0	30	0		0
11/19/15	BRC4	4	1	2015	12.9649	0	0	Control	40	Shed	5.61	1	MONO (ES)	1	mono	10	10	1	30	0		1
10/2/15	BRC4	4	1	2015	12.9649	0	0	Control	40	Shed	4.9	1	Xiphidio	2	mono	10	10	0	30	1		1
11/19/15	BRC4	4	1	2015	12.9649	0	0	Control	40	Shed	4.61	1	Xiphidio	2	mono	10	10	0	30	1		1
11/19/15	BRC4	4	1	2015	12.9649	0	0	Control	40	Shed	4.38	1	Xiphidio	2	mono	10	10	0	30	1		1
10/2/15	BRC5	5	1	2015	1.4905	0	0	Control	50	Shed	3.99	1	NA	0	mono	10	10	0	30	0		1
10/23/15	BRC5	5	1	2015	1.4905	0	0	Control	50	Dead	4.29	0	NA	0	mono	10	10	0	30	0		0
10/23/15	BRC5	5	1	2015	1.4905	0	0	Control	50	Dead	5.26	0	NA	0	mono	10	10	0	30	0		0
11/19/15	BRC5	5	1	2015	1.4905	0	0	Control	50	Shed	4.79	0	NA	0	mono	10	10	0	30	0		0
11/19/15	BRC5	5	1	2015	1.4905	0	0	Control	50	Shed	3.82	0	NA	0	mono	10	10	0	30	0		0
11/19/15	BRC5	5	1	2015	1.4905	0	0	Control	50	Shed	4.33	0	NA	0	mono	10	10	0	30	0		0
11/4/15	BRC5	5	1	2015	1.4905	0	0	Control	50	Shed	3.96	1	MONO (ES)	1	mono	10	10	1	30	0		1
9/28/15	BRC5	5	1	2015	1.4905	0	0	Control	50	Dead	5.84	1	Xiphidio	2	mono	10	10	0	30	1		1
10/2/15	BRC5	5	1	2015	1.4905	0	0	Control	50	Shed	4.76	1	Xiphidio	2	mono	10	10	0	30	1		1
11/19/15	BRC5	5	1	2015	1.4905	0	0	Control	50	Shed	4.18	1	Xiphidio	2	mono	10	10	0	30	1		1
8/3/15	BRC6	6	1	2015	0.8294	0	0	Control	50	Dead	3.95	0	NA	0	mono	40	40	0	0	0		0
10/5/15	BRC6	6	1	2015	0.8294	0	0	Control	50	Dead	5.15	0	NA	0	mono	40	40	0	0	0		0
11/19/15	BRC6	6	1	2015	0.8294	0	0	Control	50	Shed	4.16	0	NA	0	mono	40	40	0	0	0		0
11/19/15	BRC6	6	1	2015	0.8294	0	0	Control	50	Shed	4.44	0	NA	0	mono	40	40	0	0	0		0
11/19/15	BRC6	6	1	2015	0.8294	0	0	Control	50	Shed	3.97	0	NA	0	mono	40	40	0	0	0		0
9/4/15	BRC6	6	1	2015	0.8294	0	0	Control	50	Shed	4.85	1	MONO (ES)	1	mono	40	40	1	0	0		1
9/4/15	BRC6	6	1	2015	0.8294	0	0	Control	50	Shed	4.98	1	MONO (ES)	1	mono	40	40	1	0	0		1
10/2/15	BRC6	6	1	2015	0.8294	0	0	Control	50	Shed	4.68	1	MONO (ES)	1	mono	40	40	1	0	0		1
10/2/15	BRC6	6	1	2015	0.8294	0	0	Control	50	Shed	3.75	1	MONO (ES)	1	mono	40	40	1	0	0		1
11/4/15	BRC6	6	1	2015	0.8294	0	0	Control	50	Shed	4.32	1	NA	4	mono	40	40	0	0	0		1
11/19/15	BRC7	7	1	2015	0.5642	0	0	Control	78	Shed	5.05	0	NA	0	mono	33	33	0	11	0		0
11/19/15	BRC7	7	1	2015	0.5642	0	0	Control	78	Shed	4.61	0	NA	0	mono	33	33	0	11	0		0
8/5/15	BRC7	7	1	2015	0.5642	0	0	Control	78	Dead	5.87	1	MONO (ES)	1	mono	33	33	1	11	0		0
9/25/15	BRC7	7	1	2015	0.5642	0	0	Control	78	Dead	5.63	1	MONO (ES)	1	mono	33	33	1	11	0		1
11/19/15	BRC7	7	1	2015	0.5642	0	0	Control	78	Shed	5.46	1	MONO (ES)	1	mono	33	33	1	11	0		1
10/2/15	BRC7	7	1	2015	0.5642	0	0	Control	78	Shed	5.63	1	Xiphidio	2	mono	33	33	0	11	1		1
10/2/15	BRC7	7	1	2015	0.5642	0	0	Control	78	Shed	5.68	1	Megaperid	4	mono	33	33	0	11	0		1
9/9/15	BRC7	7	1	2015	0.5642	0	0	Control	78	Dead	4.48	1	NA	4	mono	33	33	0	11	0		1
10/2/15	BRC7	7	1	2015	0.5642	0	0	Control	78	Shed	3.71	1	NA	4	mono	33	33	0	11	0		1
8/5/15	BRH1	1	1	2015	65.7045	56.7	2	Control	44	Dead	5.32	0	NA	0	mono	11	11	0	22	0		0
8/5/15	BRH1	1	1	2015	65.7045	56.7	2	High	44	Dead	5.24	0	NA	0	mono	11	11	0	22	0		0
11/19/15	BRH1	1	1	2015	65.7045	56.7	2	High	44	Shed	4.49	0	NA	0	mono	11	11	0	22	0		0
11/19/15	BRH1	1	1	2015	65.7045	56.7	2	High	44	Shed	4.14	0	NA	0	mono	11	11	0	22	0		0
11/19/15	BRH1	1	1	2015	65.7045	56.7	2	High	44	Shed	4.56	0	NA	0	mono	11	11	0	22	0		0
9/5/15	BRH1	1	1	2015	65.7045	56.7	2	High	44	Shed	4.52	1	MONO (ES)	1	mono	11	11	1	22	0		1
10/2/15	BRH1	1	1	2015	65.7045	56.7	2	High	44	Shed	5.15	1	Xiphidio	2	mono	11	11	0	22	1		1
10/7/15	BRH1	1	1	2015	65.7045	56.7	2	High	44	Dead	5.07	1	Xiphidio	2	mono	11	11	0	22	1		1
11/4/15	BRH1	1	1	2015	65.7045	56.7	2	High	44	Shed	5.33	1	Megaperid	4	mono	11	11	0	22	0		1
8/3/15	BRH2	2	1	2015	75.6505	56.7	2	High	40	Dead	4.66	0	NA	0	mono	30	30	0	10	0		0
8/12/15	BRH2	2	1	2015	75.6505	56.7	2	High	40	Dead	3.77	0	NA	0	mono	30	30	0	10	0		0
11/19/15	BRH2	2	1	2015	75.6505	56.7	2	High	40	Shed	4.51	0	NA	0	mono	30	30	0	10	0		0
11/19/15	BRH2	2	1	2015	75.6505	56.7	2	High	40	Shed	4.15	0	NA	0	mono	30	30	0	10	0		0
11/19/15	BRH2	2	1	2015	75.6505	56.7	2	High	40	Shed	4.66	0	NA	0	mono	30	30	0	10	0		0
11/19/15	BRH2	2	1	2015	75.6505	56.7	2	High	40	Shed	4.11	0	NA	0	mono	30	30	0	10	0		0
11/4/15	BRH2	2	1	2015	75.6505	56.7	2	High	40	Shed	4.06	1	MONO (ES)	1	mono	30	30	1	10	0		1
11/19/15	BRH2	2	1	2015	75.6505	56.7	2	High	40	Shed	4.97	1	MONO (ES)	1	mono	30	30	1	10	0		1
11/19/15	BRH2	2	1	2015	75.6505	56.7	2	High	40	Shed	4.61	1	MONO (ES)	1	mono	30	30	1	10	0		1
10/2/15	BRH2	2	1	2015	75.6505	56.7	2	High	40	Shed	4.2	1	Xiphidio	2	mono	30	30	0	10	1		1
11/9/15	BRH3	3	1	2015	41.6461	56.7	2	High	33	Dead	4.5	0	NA	0	mono	11	11	0	11	0		0
11/13/15	BRH3	3	1	2015	41.6461	56.7	2	High	33	Dead	3.93	0	NA	0	mono	11	11	0	11	0		0
11/13/15	BRH3	3	1	2015	41.6461	56.7	2	High	33	Dead	4.55	0	NA	0	mono	11	11	0	11	0		0
11/19/15	BRH3	3	1	2015	41.6461	56.7	2	High	33	Shed	4.83	0	NA	0	mono	11	11	0	11	0		0
11/19/15	BRH3	3	1	2015	41.6461	56.7	2	High	33	Shed	4.47	0	NA	0	mono	11	11	0	11	0		0
11/19/15	BRH3	3	1	2015	41.6461	56.7	2	High	33	Shed	4.19	0	NA	0	mono	11	11	0	11	0		0
11/19/15	BRH3	3	1	2015	41.6461	56.7	2	High	33	Shed	5.1	1	MONO (ES)	1	mono	11	11	1	11	0		1
11/4/15	BRH3	3	1	2015	41.6461	56.7	2	High	33	Shed	4.52	1	Xiphidio	2	mono	11	11	0	11	1		1
11/4/15	BRH3	3	1	2015	41.6461	56.7	2	High	33	Shed	4.11	1	NA	4	mono	11	11	0	11	0		1
11/19/15	BRH4	4	1	2015	65.9031	56.7	2	High	57	Shed	4.44	0	NA	0	mono	14	14	0	57	0		0
11/19/15	BRH4	4	1	2015	65.9031	56.7	2	High	57	Shed	4.7	0	NA	0	mono	14	14	0	57	0		0
11/19/15	BRH4	4	1	2015	65.9031	56.7	2	High	57	Shed	4.87	0	NA	0	mono	14	14	0	57	0		0
11/19/15	BRH4	4	1	2015	65.9031	56.7	2	High	57	Shed	3.82	1	MONO (ES)	1	mono	14	14	1	57	0		1
9/5/15	BRH4	4	1	2015	65.9031	56.7	2	High	57	Shed	4.12	1	Xiphidio	2	mono	14	14	0	57	1		1
9/28/15	BRH4	4	1	2015	65.9031	56.7	2	High	57	Dead	4.82	1	Xiphidio	2	mono	14	14	0	57	1		1
10/2/15	BRH4	4	1	2015	65.9031	56.7	2	High	57	Shed	5.03	1	Xiphidio	2	mono	14	14	0	57	1		1
8/5/15	BRH5	5	1	2015	63.3773	56.7	2	High	86	Dead	NA	NA	NA	0	mono	50	50	0	25	0		NA
11/19/15	BRH5	5	1	2015	63.3773	56.7	2	High	86	Shed	4.14	0	NA	0	mono	50	50	0	25	0		0
9/5/15	BRH5	5	1	2015	63.3773	56.7	2	High	86	Shed	4.21	1	MONO (ES)	1	mono	50	50	1	25	0		1
9/5/15	BRH5	5	1	2015	63.3773	56.7	2	High	86	Shed	5.38	1	MONO (ES)	1	mono	50	50	1	25	0		1
11/4/15	BRH5	5	1	2015	63.3773	56.7	2	High	86	Shed	4.81	1	MONO (ES)	1	mono	50	50	1	25	0		1
11/19/15	BRH5	5	1	2015	63.3773	56.7	2	High	86	Shed	4.68	1	MONO (ES)	1	mono	50	50	1	25	0		1
11/4/15	BRH5	5	1	2015	63.3773	56.7	2	High	86	Shed	4.38	1	Xiphidio	2	mono	50	50	0	25	1		1
11/19/15	BRH5	5	1	2015	63.3773	56.7	2	High	86	Shed	4.09	1	Xiphidio	2	mono	50	50	0	25	1		1
8/7/15	BRH6	6	1	2015	61.1615	56.7	2	High	30	Dead	NA	NA	NA	0	mono	18	18	0	0	0		NA
8/5/15	BRH6	6	1	2015	61.1615	56.7	2	High	30	Dead	5.26	0	NA	0	mono	18	18	0	0	0		0
9/9/15	BRH6	6	1	2015	61.1615	56.7	2	High	30	Dead	4.89	0	NA	0	mono	18	18	0	0	0		0
10/16/15	BRH6	6	1	2015	61.1615	56.7	2	High	30	Dead	4.54	0	NA	0	mono	18	18	0	0	0		0
11/19/15	BRH6	6	1	2015	61.1615	56.7	2	High	30	Shed	4.67	0	NA	0	mono	18	18	0	0	0		0
11/19/15	BRH6	6	1	2015	61.1615	56.7	2	High	30	Shed	4.52	0	NA	0	mono	18	18	0	0	0		0
11/19/15	BRH6	6	1	2015	61.1615	56.7	2	High	30	Shed	4.92	0	NA	0	mono	18	18	0	0	0		0
11/19/15	BRH6	6	1	2015	61.1615	56.7	2	High	30	Shed	3.98	0	NA	0	mono	18	18	0	0	0		0
9/9/15	BRH6	6	1	2015	61.1615	56.7	2	High	30	Dead	4.7	1	MONO (ES)	1	mono	18	18	1	0	0		1
11/4/15	BRH6	6	1	2015	61.1615	56.7	2	High	30	Shed	4.94	1	MONO (ES)	1	mono	18	18	1	0	0		1
11/4/15	BRH6	6	1	2015	61.1615	56.7	2	High	30	Shed	5.6	1	Megaperid	4	mono	18	18	0	0	0		1
9/23/15	BRH7	7	1	2015	59.0157	56.7	2	High	70	Dead	3.69	0	NA	0	mono	50	50	0	10	0		0
9/25/15	BRH7	7	1	2015	59.0157	56.7	2	High	70	Dead	4.66	1	NA	0	mono	50	50	0	10	0		1
11/19/15	BRH7	7	1	2015	59.0157	56.7	2	High	70	Shed	4.08	0	NA	0	mono	50	50	0	10	0		0
11/19/15	BRH7	7	1	2015	59.0157	56.7	2	High	70	Shed	3.89	0	NA	0	mono	50	50	0	10	0		0
9/5/15	BRH7	7	1	2015	59.0157	56.7	2	High	70	Shed	5.18	1	MONO (ES)	1	mono	50	50	1	10	0		1
9/23/15	BRH7	7	1	2015	59.0157	56.7	2	High	70	Dead	4.88	1	MONO (ES)	1	mono	50	50	1	10	0		1
9/28/15	BRH7	7	1	2015	59.0157	56.7	2	High	70	Dead	4.98	1	MONO (ES)	1	mono	50	50	1	10	0		1
11/4/15	BRH7	7	1	2015	59.0157	56.7	2	High	70	Shed	5.16	1	MONO (ES)	1	mono	50	50	1	10	0		1
11/4/15	BRH7	7	1	2015	59.0157	56.7	2	High	70	Shed	4.91	1	MONO (ES)	1	mono	50	50	1	10	0		1
11/19/15	BRH7	7	1	2015	59.0157	56.7	2	High	70	Shed	4.02	1	Xiphidio	2	mono	50	50	0	10	1		1
11/19/15	BRL1	1	1	2015	29.7297	28.3	1	Ambient	64	Shed	4.55	0	NA	0	mono	45	45	0	18	0		0
11/19/15	BRL1	1	1	2015	29.7297	28.3	1	Ambient	64	Shed	4.6	0	NA	0	mono	45	45	0	18	0		0
11/19/15	BRL1	1	1	2015	29.7297	28.3	1	Ambient	64	Shed	4.42	0	NA	0	mono	45	45	0	18	0		0
11/19/15	BRL1	1	1	2015	29.7297	28.3	1	Ambient	64	Shed	4.43	0	NA	0	mono	45	45	0	18	0		0
9/16/15	BRL1	1	1	2015	29.7297	28.3	1	Ambient	64	Dead	6.39	1	MONO (ES)	1	mono	45	45	1	18	0		1
9/16/15	BRL1	1	1	2015	29.7297	28.3	1	Ambient	64	Dead	4.8	1	MONO (ES)	1	mono	45	45	1	18	0		1
10/2/15	BRL1	1	1	2015	29.7297	28.3	1	Ambient	64	Shed	4.61	1	MONO (ES)	1	mono	45	45	1	18	0		1
10/2/15	BRL1	1	1	2015	29.7297	28.3	1	Ambient	64	Shed	4.73	1	MONO (ES)	1	mono	45	45	1	18	0		1
11/19/15	BRL1	1	1	2015	29.7297	28.3	1	Ambient	64	Shed	4.81	1	MONO (ES)	1	mono	45	45	1	18	0		1
9/4/15	BRL1	1	1	2015	29.7297	28.3	1	Ambient	64	Shed	4.73	1	Xiphidio	2	mono	45	45	0	18	1		1
11/16/15	BRL1	1	1	2015	29.7297	28.3	1	Ambient	64	Dead	3.71	1	Xiphidio	2	mono	45	45	0	18	1		1
8/3/15	BRL2	2	1	2015	43.0228	28.3	1	Ambient	44	Dead	5.17	0	NA	0	mono	27	27	0	9	0		0
8/5/15	BRL2	2	1	2015	43.0228	28.3	1	Ambient	44	Dead	6.41	0	NA	0	mono	27	27	0	9	0		0
11/19/15	BRL2	2	1	2015	43.0228	28.3	1	Ambient	44	Shed	4.62	0	NA	0	mono	27	27	0	9	0		0
11/19/15	BRL2	2	1	2015	43.0228	28.3	1	Ambient	44	Shed	4.12	0	NA	0	mono	27	27	0	9	0		0
11/19/15	BRL2	2	1	2015	43.0228	28.3	1	Ambient	44	Shed	5.09	0	NA	0	mono	27	27	0	9	0		0
9/5/15	BRL2	2	1	2015	43.0228	28.3	1	Ambient	44	Shed	5.47	1	MONO (ES)	1	mono	27	27	1	9	0		1
9/16/15	BRL2	2	1	2015	43.0228	28.3	1	Ambient	44	Dead	4.12	1	MONO (ES)	1	mono	27	27	1	9	0		1
11/4/15	BRL2	2	1	2015	43.0228	28.3	1	Ambient	44	Shed	4.14	1	MONO (ES)	1	mono	27	27	1	9	0		1
9/5/15	BRL2	2	1	2015	43.0228	28.3	1	Ambient	44	Shed	4.71	1	Xiphidio	2	mono	27	27	0	9	1		1
9/9/15	BRL3	3	1	2015	32.1335	28.3	1	Ambient	40	Dead	6.15	0	NA	0	mono	40	40	0	0	0		0
9/9/15	BRL3	3	1	2015	32.1335	28.3	1	Ambient	40	Dead	5.86	0	NA	0	mono	40	40	0	0	0		0
11/19/15	BRL3	3	1	2015	32.1335	28.3	1	Ambient	40	Shed	4.69	0	NA	0	mono	40	40	0	0	0		0
11/19/15	BRL3	3	1	2015	32.1335	28.3	1	Ambient	40	Shed	4.9	0	NA	0	mono	40	40	0	0	0		0
11/19/15	BRL3	3	1	2015	32.1335	28.3	1	Ambient	40	Shed	4.75	0	NA	0	mono	40	40	0	0	0		0
11/19/15	BRL3	3	1	2015	32.1335	28.3	1	Ambient	40	Shed	4.57	0	NA	0	mono	40	40	0	0	0		0
9/14/15	BRL3	3	1	2015	32.1335	28.3	1	Ambient	40	Dead	4.45	1	MONO (ES)	1	mono	40	40	1	0	0		1
10/26/15	BRL3	3	1	2015	32.1335	28.3	1	Ambient	40	Dead	5.53	1	MONO (ES)	1	mono	40	40	1	0	0		1
11/19/15	BRL3	3	1	2015	32.1335	28.3	1	Ambient	40	Shed	5.11	1	MONO (ES)	1	mono	40	40	1	0	0		1
11/19/15	BRL3	3	1	2015	32.1335	28.3	1	Ambient	40	Shed	4.97	1	MONO (ES)	1	mono	40	40	1	0	0		1
11/19/15	BRL4	4	1	2015	77.8431	28.3	1	Ambient	82	Shed	4.74	0	NA	0	mono	36	36	0	36	0		0
11/19/15	BRL4	4	1	2015	77.8431	28.3	1	Ambient	82	Shed	4.3	0	NA	0	mono	36	36	0	36	0		0
9/11/15	BRL4	4	1	2015	77.8431	28.3	1	Ambient	82	Dead	4.66	1	MONO (ES)	1	mono	36	36	1	36	0		1
9/25/15	BRL4	4	1	2015	77.8431	28.3	1	Ambient	82	Dead	5.17	1	MONO (ES)	1	mono	36	36	1	36	0		1
10/2/15	BRL4	4	1	2015	77.8431	28.3	1	Ambient	82	Shed	3.72	1	MONO (ES)	1	mono	36	36	1	36	0		1
10/2/15	BRL4	4	1	2015	77.8431	28.3	1	Ambient	82	Shed	5.58	1	MONO (ES)	1	mono	36	36	1	36	0		1
9/5/15	BRL4	4	1	2015	77.8431	28.3	1	Ambient	82	Shed	3.66	1	Xiphidio	2	mono	36	36	0	36	1		1
9/5/15	BRL4	4	1	2015	77.8431	28.3	1	Ambient	82	Shed	4.69	1	Xiphidio	2	mono	36	36	0	36	1		1
9/5/15	BRL4	4	1	2015	77.8431	28.3	1	Ambient	82	Shed	4.49	1	Xiphidio	2	mono	36	36	0	36	1		1
11/4/15	BRL4	4	1	2015	77.8431	28.3	1	Ambient	82	Shed	5.39	1	Xiphidio	2	mono	36	36	0	36	1		1
10/5/15	BRL4	4	1	2015	77.8431	28.3	1	Ambient	82	Dead	4.35	1	Megaperid	4	mono	36	36	0	36	0		1
9/9/15	BRL5	5	1	2015	27.9314	28.3	1	Ambient	38	Dead	4.64	0	NA	0	mono	13	13	0	13	0		0
11/2/15	BRL5	5	1	2015	27.9314	28.3	1	Ambient	38	Dead	5.42	0	NA	0	mono	13	13	0	13	0		0
11/19/15	BRL5	5	1	2015	27.9314	28.3	1	Ambient	38	Shed	4.24	0	NA	0	mono	13	13	0	13	0		0
11/19/15	BRL5	5	1	2015	27.9314	28.3	1	Ambient	38	Shed	4.19	0	NA	0	mono	13	13	0	13	0		0
11/19/15	BRL5	5	1	2015	27.9314	28.3	1	Ambient	38	Shed	5.11	0	NA	0	mono	13	13	0	13	0		0
11/19/15	BRL5	5	1	2015	27.9314	28.3	1	Ambient	38	Shed	5.85	1	MONO (ES)	1	mono	13	13	1	13	0		1
9/5/15	BRL5	5	1	2015	27.9314	28.3	1	Ambient	38	Shed	5.05	1	Xiphidio	2	mono	13	13	0	13	1		1
9/5/15	BRL5	5	1	2015	27.9314	28.3	1	Ambient	38	Shed	5.12	1	Megaperid	4	mono	13	13	0	13	0		1
8/5/15	BRL6	6	1	2015	39.1934	28.3	1	Ambient	38	Dead	5.64	0	NA	0	mono	25	25	0	13	0		0
11/19/15	BRL6	6	1	2015	39.1934	28.3	1	Ambient	38	Shed	4.61	0	NA	0	mono	25	25	0	13	0		0
11/19/15	BRL6	6	1	2015	39.1934	28.3	1	Ambient	38	Shed	4.37	0	NA	0	mono	25	25	0	13	0		0
11/19/15	BRL6	6	1	2015	39.1934	28.3	1	Ambient	38	Shed	4.17	0	NA	0	mono	25	25	0	13	0		0
11/19/15	BRL6	6	1	2015	39.1934	28.3	1	Ambient	38	Shed	4.73	0	NA	0	mono	25	25	0	13	0		0
10/2/15	BRL6	6	1	2015	39.1934	28.3	1	Ambient	38	Shed	5.8	1	MONO (ES)	1	mono	25	25	1	13	0		1
11/19/15	BRL6	6	1	2015	39.1934	28.3	1	Ambient	38	Shed	4.51	1	MONO (ES)	1	mono	25	25	1	13	0		1
10/2/15	BRL6	6	1	2015	39.1934	28.3	1	Ambient	38	Shed	4.42	1	Xiphidio	2	mono	25	25	0	13	1		1
11/19/15	BRL7	7	1	2015	28.0005	28.3	1	Ambient	67	Shed	5.08	0	NA	0	mono	44	44	0	22	0		0
11/19/15	BRL7	7	1	2015	28.0005	28.3	1	Ambient	67	Shed	3.83	0	NA	0	mono	44	44	0	22	0		0
11/19/15	BRL7	7	1	2015	28.0005	28.3	1	Ambient	67	Shed	5.29	0	NA	0	mono	44	44	0	22	0		0
11/4/15	BRL7	7	1	2015	28.0005	28.3	1	Ambient	67	Shed	5.21	1	MONO (ES)	1	mono	44	44	1	22	0		1
11/19/15	BRL7	7	1	2015	28.0005	28.3	1	Ambient	67	Shed	4.78	1	MONO (ES)	1	mono	44	44	1	22	0		1
11/19/15	BRL7	7	1	2015	28.0005	28.3	1	Ambient	67	Shed	5.19	1	MONO (ES)	1	mono	44	44	1	22	0		1
11/19/15	BRL7	7	1	2015	28.0005	28.3	1	Ambient	67	Shed	4.24	1	MONO (ES)	1	mono	44	44	1	22	0		1
11/4/15	BRL7	7	1	2015	28.0005	28.3	1	Ambient	67	Shed	4.57	1	Xiphidio	2	mono	44	44	0	22	1		1
11/19/15	BRL7	7	1	2015	28.0005	28.3	1	Ambient	67	Shed	5.52	1	Xiphidio	2	mono	44	44	0	22	1		1
15-Sep	LgBRC1	1	2	2014	6.001314	0	0	Control	71	Dead	5.9	0	None	0	mono	64	64	0	55	0	0	0
11-Dec	LgBRC1	1	2	2014	6.001314	0	0	Control	71	Shed	5.6	0	None	0	mono	64	64	0	55	0	0	0
11-Dec	LgBRC1	1	2	2014	6.001314	0	0	Control	71	Shed	4.9	0	None	0	mono	64	64	0	55	0	0	0
11-Dec	LgBRC1	1	2	2014	6.001314	0	0	Control	71	Shed	5.6	0	None	0	mono	64	64	0	55	0	0	0
11-Dec	LgBRC1	1	2	2014	6.001314	0	0	Control	71	Shed	5	0	None	0	mono	64	64	0	55	0	0	0
25-Aug	LgBRC1	1	2	2014	6.001314	0	0	Control	71	Shed	6.5	1	Mono (ES)	1	mono	64	64	1	55	0	0	0
25-Aug	LgBRC1	1	2	2014	6.001314	0	0	Control	71	Shed	5.8	1	Mono (ES)	1	mono	64	64	1	55	0	0	0
11-Dec	LgBRC1	1	2	2014	6.001314	0	0	Control	71	Shed	5.8	1	Mono (ES)	1	mono	64	64	1	55	0	0	0
1-Dec	LgBRC1	1	2	2014	6.001314	0	0	Control	71	Shed	6.9	1	Mono (ES)	1	mono	64	64	1	55	0	0	0
11-Dec	LgBRC1	1	2	2014	6.001314	0	0	Control	71	Shed	5.2	1	Mono (ES)	1	mono	64	64	1	55	0	0	0
1-Sep	LgBRC1	1	2	2014	6.001314	0	0	Control	71	Shed	5.4	1	Mono (ES)	1	mono	64	64	1	55	0	0	0
11-Dec	LgBRC1	1	2	2014	6.001314	0	0	Control	71	Shed	5.8	1	Mono (ES) and Xiphidio	1	mono	64	64	1	55	1	2	1
29-Aug	LgBRC1	1	2	2014	6.001314	0	0	Control	71	Shed	6.6	1	Xiphidio	2	mono	64	64	0	55	1	0	0
11-Dec	LgBRC1	1	2	2014	6.001314	0	0	Control	71	Shed	6	1	Xiphidio	2	mono	64	64	0	55	1	0	0
11-Dec	LgBRC1	1	2	2014	6.001314	0	0	Control	71	Shed	5.8	1	Xiphidio	2	mono	64	64	0	55	1	0	0
1-Oct	LgBRC1	1	2	2014	6.001314	0	0	Control	71	Shed	6.1	1	Xiphidio	2	mono	64	64	0	55	1	0	0
11-Dec	LgBRC1	1	2	2014	6.001314	0	0	Control	71	Shed	5.6	1	Xiphidio	2	mono	64	64	0	55	1	0	0
25-Aug	LgBRC2	2	2	2014	9.733582	0	0	Control	100	Shed	6.3	1	Mono (ES)	1	mono	64	64	1	45	0	0	0
11-Dec	LgBRC2	2	2	2014	9.733582	0	0	Control	100	Shed	5.4	1	Mono (ES)	1	mono	64	64	1	45	0	0	0
10-Nov	LgBRC2	2	2	2014	9.733582	0	0	Control	100	Shed	6.8	1	Mono (ES)	1	mono	64	64	1	45	0	0	0
24-Nov	LgBRC2	2	2	2014	9.733582	0	0	Control	100	Shed	6.1	1	Mono (ES)	1	mono	64	64	1	45	0	0	0
25-Aug	LgBRC2	2	2	2014	9.733582	0	0	Control	100	Shed	6.9	1	Mono (ES)	1	mono	64	64	1	45	0	0	0
11-Dec	LgBRC2	2	2	2014	9.733582	0	0	Control	100	Shed	6.3	1	Mono (ES)	1	mono	64	64	1	45	0	0	0
3-Oct	LgBRC2	2	2	2014	9.733582	0	0	Control	100	Shed	6	1	Xiphidio and Mono (ES)	1	mono	64	64	1	45	1	2	1
11-Dec	LgBRC2	2	2	2014	9.733582	0	0	Control	100	Shed	6.6	1	Xiphidio	2	mono	64	64	0	45	1	0	0
19-Sep	LgBRC2	2	2	2014	9.733582	0	0	Control	100	Shed	6.2	1	Xiphidio	2	mono	64	64	0	45	1	0	0
11-Dec	LgBRC2	2	2	2014	9.733582	0	0	Control	100	Shed	5.7	1	Xiphidio	2	mono	64	64	0	45	1	0	0
11-Dec	LgBRC2	2	2	2014	9.733582	0	0	Control	100	Shed	5.8	1	Xiphidio	2	mono	64	64	0	45	1	0	0
11-Dec	LgBRC3	3	2	2014	5.119298	0	0	Control	100	Shed	5.1	1	Mono (ES)	1	mono	63	63	1	13	0	0	0
11-Dec	LgBRC3	3	2	2014	5.119298	0	0	Control	100	Shed	6.4	1	Mono (ES)	1	mono	63	63	1	13	0	0	0
11-Dec	LgBRC3	3	2	2014	5.119298	0	0	Control	100	Shed	6.2	1	Mono (ES)	1	mono	63	63	1	13	0	0	0
7-Sep	LgBRC3	3	2	2014	5.119298	0	0	Control	100	Shed	6	1	Mono (ES)	1	mono	63	63	1	13	0	0	0
7-Sep	LgBRC3	3	2	2014	5.119298	0	0	Control	100	Shed	6.2	1	Mono (ES)	1	mono	63	63	1	13	0	0	0
7-Sep	LgBRC3	3	2	2014	5.119298	0	0	Control	100	Shed	6	1	Xiphidio	2	mono	63	63	0	13	1	0	0
7-Sep	LgBRC3	3	2	2014	5.119298	0	0	Control	100	Dead	7.2	1	Megaperid	3	mono	63	63	0	13	0	0	0
24-Sep	LgBRC3	3	2	2014	5.119298	0	0	Control	100	Shed	7	1	Megaperid	3	mono	63	63	0	13	0	0	0
26-Nov	LgBRC4	4	2	2014	6.604351	0	0	Control	70	Dead		0	None	0	mono	30	30	0	30	0	0	0
11-Dec	LgBRC4	4	2	2014	6.604351	0	0	Control	70	Dead		0	None	0	mono	30	30	0	30	0	0	0
7-Sep	LgBRC4	4	2	2014	6.604351	0	0	Control	70	Shed	5	0	None	0	mono	30	30	0	30	0	0	0
7-Sep	LgBRC4	4	2	2014	6.604351	0	0	Control	70	Dead		1	Monostome? Eyespots present	1	mono	30	30	1	30	0	0	0
7-Sep	LgBRC4	4	2	2014	6.604351	0	0	Control	70	Shed	6.1	1	Mono (ES)	1	mono	30	30	1	30	0	0	0
7-Sep	LgBRC4	4	2	2014	6.604351	0	0	Control	70	Shed	6.2	1	Mono (ES)	1	mono	30	30	1	30	0	0	0
7-Sep	LgBRC4	4	2	2014	6.604351	0	0	Control	70	Shed	5.7	1	Xiphidio	2	mono	30	30	0	30	1	0	0
24-Sep	LgBRC4	4	2	2014	6.604351	0	0	Control	70	Shed	5.8	1	Xiphidio	2	mono	30	30	0	30	1	0	0
24-Sep	LgBRC4	4	2	2014	6.604351	0	0	Control	70	Shed	5.3	1	Xiphidio	2	mono	30	30	0	30	1	0	0
7-Sep	LgBRC4	4	2	2014	6.604351	0	0	Control	70	Dead	5.1	1	Redia/Sporocysts	4	mono	30	30	0	30	0	0	0
7-Sep	LgBRH1	1	2	2014	55.29734	85.5	2	High	75	Dead	5	0	None	0	mono	58	58	0	17	0	0	0
24-Sep	LgBRH1	1	2	2014	55.29734	85.5	2	High	75	Shed	5	0	None	0	mono	58	58	0	17	0	0	0
24-Sep	LgBRH1	1	2	2014	55.29734	85.5	2	High	75	Shed	5.1	0	None	0	mono	58	58	0	17	0	0	0
24-Sep	LgBRH1	1	2	2014	55.29734	85.5	2	High	75	Shed	6	1	Mono (ES)	1	mono	58	58	1	17	0	0	0
25-Aug	LgBRH1	1	2	2014	55.29734	85.5	2	High	75	Shed	6.7	1	Mono (ES)	1	mono	58	58	1	17	0	0	0
7-Sep	LgBRH1	1	2	2014	55.29734	85.5	2	High	75	Shed	6.4	1	Mono (ES)	1	mono	58	58	1	17	0	0	0
7-Sep	LgBRH1	1	2	2014	55.29734	85.5	2	High	75	Shed	6.5	1	Mono (ES)	1	mono	58	58	1	17	0	0	0
7-Sep	LgBRH1	1	2	2014	55.29734	85.5	2	High	75	Shed	6.6	1	Mono (ES)	1	mono	58	58	1	17	0	0	0
7-Sep	LgBRH1	1	2	2014	55.29734	85.5	2	High	75	Shed	5.7	1	Mono (ES)	1	mono	58	58	1	17	0	0	0
7-Sep	LgBRH1	1	2	2014	55.29734	85.5	2	High	75	Dead	7.7	1	dead cercariae (Mono?)	1	mono	58	58	1	17	0	0	0
7-Sep	LgBRH1	1	2	2014	55.29734	85.5	2	High	75	Shed	5.4	1	Xiphidio	2	mono	58	58	0	17	1	0	0
7-Sep	LgBRH1	1	2	2014	55.29734	85.5	2	High	75	Shed	5.6	1	Xiphidio	2	mono	58	58	0	17	1	0	0
7-Sep	LgBRH2	2	2	2014	70.01863	85.5	2	High	100	Shed	5.9	1	Mono (ES)	1	mono	85	85	1	15	0	0	0
26-Sep	LgBRH2	2	2	2014	70.01863	85.5	2	High	100	Shed	6.1	1	Mono (ES)	1	mono	85	85	1	15	0	0	0
7-Sep	LgBRH2	2	2	2014	70.01863	85.5	2	High	100	Shed	6.8	1	Mono (ES)	1	mono	85	85	1	15	0	0	0
7-Sep	LgBRH2	2	2	2014	70.01863	85.5	2	High	100	Shed	5.8	1	Mono (ES)	1	mono	85	85	1	15	0	0	0
7-Sep	LgBRH2	2	2	2014	70.01863	85.5	2	High	100	Shed	6.4	1	Mono (ES)	1	mono	85	85	1	15	0	0	0
7-Sep	LgBRH2	2	2	2014	70.01863	85.5	2	High	100	Shed	6.1	1	Mono (ES)	1	mono	85	85	1	15	0	0	0
24-Sep	LgBRH2	2	2	2014	70.01863	85.5	2	High	100	Shed	6.6	1	Mono (ES)	1	mono	85	85	1	15	0	0	0
24-Sep	LgBRH2	2	2	2014	70.01863	85.5	2	High	100	Shed	6.5	1	Mono (ES)	1	mono	85	85	1	15	0	0	0
24-Sep	LgBRH2	2	2	2014	70.01863	85.5	2	High	100	Shed	5.8	1	Mono (ES)	1	mono	85	85	1	15	0	0	0
24-Sep	LgBRH2	2	2	2014	70.01863	85.5	2	High	100	Shed	5.2	1	Mono (ES)	1	mono	85	85	1	15	0	0	0
24-Sep	LgBRH2	2	2	2014	70.01863	85.5	2	High	100	Shed	5.5	1	Mono (ES)	1	mono	85	85	1	15	0	0	0
24-Sep	LgBRH2	2	2	2014	70.01863	85.5	2	High	100	Shed	6	1	Xiphidio	2	mono	85	85	0	15	1	0	0
11-Dec	LgBRH2	2	2	2014	70.01863	85.5	2	High	100	Shed	5.6	1	Xiphidio	2	mono	85	85	0	15	1	0	0
7-Sep	LgBRH3	3	2	2014	75.02122	85.5	2	High	100	Shed	6.3	1	Mono (ES)	1	mono	54	54	1	38	0	0	0
24-Sep	LgBRH3	3	2	2014	75.02122	85.5	2	High	100	Shed	6.1	1	Mono (ES)	1	mono	54	54	1	38	0	0	0
24-Sep	LgBRH3	3	2	2014	75.02122	85.5	2	High	100	Shed	5	1	Mono (ES)	1	mono	54	54	1	38	0	0	0
24-Sep	LgBRH3	3	2	2014	75.02122	85.5	2	High	100	Shed	5.1	1	Mono (ES)	1	mono	54	54	1	38	0	0	0
24-Sep	LgBRH3	3	2	2014	75.02122	85.5	2	High	100	Shed	5.8	1	Mono (ES)	1	mono	54	54	1	38	0	0	0
24-Sep	LgBRH3	3	2	2014	75.02122	85.5	2	High	100	Shed	6.3	1	Mono (ES)	1	mono	54	54	1	38	0	0	0
10-Oct	LgBRH3	3	2	2014	75.02122	85.5	2	High	100	Shed	5.1	1	Mono (ES)	1	mono	54	54	1	38	0	0	0
7-Sep	LgBRH3	3	2	2014	75.02122	85.5	2	High	100	Shed	5.8	1	Xiphidio	2	mono	54	54	0	38	1	0	0
7-Sep	LgBRH3	3	2	2014	75.02122	85.5	2	High	100	Shed	5.6	1	Xiphidio	2	mono	54	54	0	38	1	0	0
10-Sep	LgBRH3	3	2	2014	75.02122	85.5	2	High	100	Shed	5.6	1	Xiphidio	2	mono	54	54	0	38	1	0	0
24-Sep	LgBRH3	3	2	2014	75.02122	85.5	2	High	100	Shed	5.9	1	Xiphidio	2	mono	54	54	0	38	1	0	0
24-Sep	LgBRH3	3	2	2014	75.02122	85.5	2	High	100	Shed	5.8	1	Xiphidio	2	mono	54	54	0	38	1	0	0
24-Sep	LgBRH3	3	2	2014	75.02122	85.5	2	High	100	Dead	5.1	1	Metacercaria present with eyespots	4	mono	54	54	0	38	0	0	0
24-Sep	LgBRH4	4	2	2014	88.74549	85.5	2	High	100	Shed	5.6	1	Mono (ES)	1	mono	57	57	1	43	0	0	0
11-Dec	LgBRH4	4	2	2014	88.74549	85.5	2	High	100	Shed	6.4	1	Mono (ES)	1	mono	57	57	1	43	0	0	0
7-Sep	LgBRH4	4	2	2014	88.74549	85.5	2	High	100	Dead	6.2	1	Mono (ES)?	1	mono	57	57	1	43	0	0	0
7-Sep	LgBRH4	4	2	2014	88.74549	85.5	2	High	100	Shed	4.2	1	Mono (ES)	1	mono	57	57	1	43	0	0	0
24-Sep	LgBRH4	4	2	2014	88.74549	85.5	2	High	100	Shed	5.6	1	Mono (ES)	1	mono	57	57	1	43	0	0	0
24-Sep	LgBRH4	4	2	2014	88.74549	85.5	2	High	100	Shed	6.3	1	Mono (ES)	1	mono	57	57	1	43	0	0	0
7-Sep	LgBRH4	4	2	2014	88.74549	85.5	2	High	100	Shed	5.6	1	Mono (ES)	1	mono	57	57	1	43	0	0	0
7-Sep	LgBRH4	4	2	2014	88.74549	85.5	2	High	100	Shed	4.7	1	Mono (ES)	1	mono	57	57	1	43	0	0	0
24-Sep	LgBRH4	4	2	2014	88.74549	85.5	2	High	100	Shed	5.9	1	Xiphidio	2	mono	57	57	0	43	1	0	0
24-Sep	LgBRH4	4	2	2014	88.74549	85.5	2	High	100	Shed	5.7	1	Xiphidio	2	mono	57	57	0	43	1	0	0
24-Sep	LgBRH4	4	2	2014	88.74549	85.5	2	High	100	Shed	5.6	1	Xiphidio	2	mono	57	57	0	43	1	0	0
24-Sep	LgBRH4	4	2	2014	88.74549	85.5	2	High	100	Shed	5.5	1	Xiphidio	2	mono	57	57	0	43	1	0	0
24-Sep	LgBRH4	4	2	2014	88.74549	85.5	2	High	100	Shed	5.8	1	Xiphidio	2	mono	57	57	0	43	1	0	0
24-Sep	LgBRH4	4	2	2014	88.74549	85.5	2	High	100	Shed	5.6	1	Xiphidio	2	mono	57	57	0	43	1	0	0
10-Oct	LgBRL1	1	2	2014	24.40966	17.9	1	Ambient	92	Dead	5.9	0	None	0	mono	33	33	0	33	0	0	0
11-Dec	LgBRL1	1	2	2014	24.40966	17.9	1	Ambient	92	Shed	6.4	1	Mono (ES)	1	mono	33	33	1	33	0	0	0
7-Sep	LgBRL1	1	2	2014	24.40966	17.9	1	Ambient	92	Shed	6.2	1	Mono (ES)	1	mono	33	33	1	33	0	0	0
7-Sep	LgBRL1	1	2	2014	24.40966	17.9	1	Ambient	92	Shed	6.8	1	Mono (ES)	1	mono	33	33	1	33	0	0	0
7-Sep	LgBRL1	1	2	2014	24.40966	17.9	1	Ambient	92	Shed	6.1	1	Mono (ES)	1	mono	33	33	1	33	0	0	0
24-Sep	LgBRL1	1	2	2014	24.40966	17.9	1	Ambient	92	Shed	5.4	1	Xiphidio	2	mono	33	33	0	33	1	0	0
24-Sep	LgBRL1	1	2	2014	24.40966	17.9	1	Ambient	92	Shed	6.3	1	Xiphidio	2	mono	33	33	0	33	1	0	0
24-Sep	LgBRL1	1	2	2014	24.40966	17.9	1	Ambient	92	Shed	5.6	1	Xiphidio	2	mono	33	33	0	33	1	0	0
6-Nov	LgBRL1	1	2	2014	24.40966	17.9	1	Ambient	92	Shed	5.6	1	Xiphidio	2	mono	33	33	0	33	1	0	0
7-Sep	LgBRL1	1	2	2014	24.40966	17.9	1	Ambient	92	Dead		1	Sporocysts/rediae present	4	mono	33	33	0	33	0	0	0
7-Sep	LgBRL1	1	2	2014	24.40966	17.9	1	Ambient	92	Dead	5.3	1	Monostome?	4	mono	33	33	0	33	0	0	0
7-Sep	LgBRL1	1	2	2014	24.40966	17.9	1	Ambient	92	Dead	6.7	1	cercariae present	4	mono	33	33	0	33	0	0	0
24-Sep	LgBRL2	2	2	2014	18.19071	17.9	1	Ambient	82	Shed	4.6	0	None	0	mono	40	40	0	50	0	0	0
7-Sep	LgBRL2	2	2	2014	18.19071	17.9	1	Ambient	82	Shed	5.9	1	Mono (ES)	1	mono	40	40	1	50	0	0	0
24-Sep	LgBRL2	2	2	2014	18.19071	17.9	1	Ambient	82	Shed	7	1	Mono (ES)	1	mono	40	40	1	50	0	0	0
11-Dec	LgBRL2	2	2	2014	18.19071	17.9	1	Ambient	82	Shed	4.2	1	Mono (ES)	1	mono	40	40	1	50	0	0	0
24-Sep	LgBRL2	2	2	2014	18.19071	17.9	1	Ambient	82	Shed	5.2	1	Mono (ES)	1	mono	40	40	1	50	0	0	0
24-Sep	LgBRL2	2	2	2014	18.19071	17.9	1	Ambient	82	Shed	5.7	1	Xiphidio	2	mono	40	40	0	50	1	0	0
7-Sep	LgBRL2	2	2	2014	18.19071	17.9	1	Ambient	82	Shed	5.8	1	Xiphidio	2	mono	40	40	0	50	1	0	0
24-Sep	LgBRL2	2	2	2014	18.19071	17.9	1	Ambient	82	Shed	5.8	1	Xiphidio	2	mono	40	40	0	50	1	0	0
24-Sep	LgBRL2	2	2	2014	18.19071	17.9	1	Ambient	82	Shed	5.7	1	Xiphidio	2	mono	40	40	0	50	1	0	0
24-Sep	LgBRL2	2	2	2014	18.19071	17.9	1	Ambient	82	Shed	5.3	1	Xiphidio	2	mono	40	40	0	50	1	0	0
6-Nov	LgBRL3	3	2	2014	25.99807	17.9	1	Ambient	93	Shed	5.6	0	None	0	mono	43	43	0	50	0	0	0
7-Sep	LgBRL3	3	2	2014	25.99807	17.9	1	Ambient	93	Shed	5.9	1	Mono (ES)	1	mono	43	43	1	50	0	0	0
8-Sep	LgBRL3	3	2	2014	25.99807	17.9	1	Ambient	93	Shed	6.9	1	Mono (ES)	1	mono	43	43	1	50	0	0	0
7-Sep	LgBRL3	3	2	2014	25.99807	17.9	1	Ambient	93	Shed	6.3	1	Mono (ES)	1	mono	43	43	1	50	0	0	0
7-Sep	LgBRL3	3	2	2014	25.99807	17.9	1	Ambient	93	Shed	4.9	1	Mono (ES)	1	mono	43	43	1	50	0	0	0
7-Sep	LgBRL3	3	2	2014	25.99807	17.9	1	Ambient	93	Shed	7.2	1	Mono (ES) and Xiphidio	1	mono	43	43	1	50	1	2	1
24-Sep	LgBRL3	3	2	2014	25.99807	17.9	1	Ambient	93	Shed	7.2	1	Mono (ES) and Xiphidio	1	mono	43	43	1	50	1	2	1
24-Sep	LgBRL3	3	2	2014	25.99807	17.9	1	Ambient	93	Shed	5.9	1	Xiphidio	2	mono	43	43	0	50	1	0	0
24-Sep	LgBRL3	3	2	2014	25.99807	17.9	1	Ambient	93	Shed	5.6	1	Xiphidio	2	mono	43	43	0	50	1	0	0
24-Sep	LgBRL3	3	2	2014	25.99807	17.9	1	Ambient	93	Shed	6.2	1	Xiphidio	2	mono	43	43	0	50	1	0	0
7-Sep	LgBRL3	3	2	2014	25.99807	17.9	1	Ambient	93	Shed	5.3	1	Xiphidio	2	mono	43	43	0	50	1	0	0
11-Dec	LgBRL3	3	2	2014	25.99807	17.9	1	Ambient	93	Shed	6.6	1	Xiphidio	2	mono	43	43	0	50	1	4	1
24-Sep	LgBRL3	3	2	2014	25.99807	17.9	1	Ambient	93	Dead		1	Metacercaria present (100's)_	4	mono	43	43	0	50	0	0	0
6-Nov	LgBRL3	3	2	2014	25.99807	17.9	1	Ambient	93	Dead	5.1	1	Sporocysts/cercaria present Amphistome??	5	mono	43	43	0	50	0	0	0
7-Sep	LgBRL3	3	2	2014	25.99807	17.9	1	Ambient	93	Dead			Empty shell		mono	43	43		50		0	0
24-Sep	LgBRL4	4	2	2014	18.62099	17.9	1	Ambient	88	Dead	7.3	0	None	0	mono	44	44	0	50	0	0	0
7-Sep	LgBRL4	4	2	2014	18.62099	17.9	1	Ambient	88	Shed	5.2	0	None	0	mono	44	44	0	50	0	0	0
7-Sep	LgBRL4	4	2	2014	18.62099	17.9	1	Ambient	88	Shed	5.8	1	Mono (ES)	1	mono	44	44	1	50	0	0	0
11-Dec	LgBRL4	4	2	2014	18.62099	17.9	1	Ambient	88	Shed	6.6	1	Mono (ES)	1	mono	44	44	1	50	0	0	0
11-Dec	LgBRL4	4	2	2014	18.62099	17.9	1	Ambient	88	Shed	5.7	1	Mono (ES)	1	mono	44	44	1	50	0	0	0
7-Sep	LgBRL4	4	2	2014	18.62099	17.9	1	Ambient	88	Shed	5	1	Mono (ES)	1	mono	44	44	1	50	0	0	0
11-Dec	LgBRL4	4	2	2014	18.62099	17.9	1	Ambient	88	Shed	6.1	1	Mono (ES)	1	mono	44	44	1	50	0	0	0
11-Dec	LgBRL4	4	2	2014	18.62099	17.9	1	Ambient	88	Shed	5.4	1	Mono (ES)	1	mono	44	44	1	50	0	0	0
11-Dec	LgBRL4	4	2	2014	18.62099	17.9	1	Ambient	88	Shed	6.2	1	Mono (ES) and Xiphidio	1	mono	44	44	1	50	1	2	1
11-Dec	LgBRL4	4	2	2014	18.62099	17.9	1	Ambient	88	Shed	6.2	1	Xiphidio	2	mono	44	44	0	50	1	0	0
11-Dec	LgBRL4	4	2	2014	18.62099	17.9	1	Ambient	88	Shed	4.7	1	Xiphidio	2	mono	44	44	0	50	1	0	0
7-Sep	LgBRL4	4	2	2014	18.62099	17.9	1	Ambient	88	Shed	5.8	1	Xiphidio	2	mono	44	44	0	50	1	0	0
7-Sep	LgBRL4	4	2	2014	18.62099	17.9	1	Ambient	88	Shed	5.7	1	Xiphidio	2	mono	44	44	0	50	1	0	0
11-Dec	LgBRL4	4	2	2014	18.62099	17.9	1	Ambient	88	Shed	5.5	1	Xiphidio	2	mono	44	44	0	50	1	0	0
7-Sep	LgBRL4	4	2	2014	18.62099	17.9	1	Ambient	88	Shed	6	1	Xiphidio	2	mono	44	44	0	50	1	0	0
7-Sep	LgBRL4	4	2	2014	18.62099	17.9	1	Ambient	88	Shed	5.6	1	Xiphidio	2	mono	44	44	0	50	1	0	0
7-Sep	SmBRC1	5	1	2014	5.428651	0	0	Control	80	Dead		0	None	0	mono	50	50	0	10	0	0	0
11-Dec	SmBRC1	5	1	2014	5.428651	0	0	Control	80	Shed	5.2	0	None	0	mono	50	50	0	10	0	0	0
7-Sep	SmBRC1	5	1	2014	5.428651	0	0	Control	80	Shed	5.6	1	Mono (ES)	1	mono	50	50	1	10	0	0	0
26-Nov	SmBRC1	5	1	2014	5.428651	0	0	Control	80	Shed	5.7	1	Mono (ES)	1	mono	50	50	1	10	0	0	0
11-Dec	SmBRC1	5	1	2014	5.428651	0	0	Control	80	Shed	7	1	Mono (ES)	1	mono	50	50	1	10	0	0	0
11-Dec	SmBRC1	5	1	2014	5.428651	0	0	Control	80	Shed	6.1	1	Mono (ES)	1	mono	50	50	1	10	0	0	0
7-Sep	SmBRC1	5	1	2014	5.428651	0	0	Control	80	Shed	6.8	1	Mono (ES) and Xiphidio	1	mono	50	50	1	10	1	2	1
7-Sep	SmBRC1	5	1	2014	5.428651	0	0	Control	80	Shed	6.3	1	Megaperid	3	mono	50	50	0	10	0	0	0
7-Sep	SmBRC1	5	1	2014	5.428651	0	0	Control	80	Dead		1	Sporocysts/rediae present	4	mono	50	50	0	10	0	0	0
24-Sep	SmBRC1	5	1	2014	5.428651	0	0	Control	80	Shed	5.9	1	Echino	6	mono	50	50	0	10	0	0	0
10-Oct	SmBRC2	6	1	2014	3.933424	0	0	Control	90	Dead	5.3	0	None	0	mono	30	30	0	20	0	0	0
6-Nov	SmBRC2	6	1	2014	3.933424	0	0	Control	90	Shed	6.4	1	Mono (ES)	1	mono	30	30	1	20	0	0	0
11-Dec	SmBRC2	6	1	2014	3.933424	0	0	Control	90	Shed	7	1	Mono (ES)	1	mono	30	30	1	20	0	0	0
7-Sep	SmBRC2	6	1	2014	3.933424	0	0	Control	90	Shed	6.2	1	Mono (ES)	1	mono	30	30	1	20	0	0	0
7-Sep	SmBRC2	6	1	2014	3.933424	0	0	Control	90	Shed	5.4	1	Xiphidio	2	mono	30	30	0	20	1	0	0
24-Sep	SmBRC2	6	1	2014	3.933424	0	0	Control	90	Shed	4.9	1	Xiphidio	2	mono	30	30	0	20	1	0	0
11-Dec	SmBRC2	6	1	2014	3.933424	0	0	Control	90	Dead	6.1	1	Sporocysts/rediae present	4	mono	30	30	0	20	0	0	0
7-Sep	SmBRC2	6	1	2014	3.933424	0	0	Control	90	Dead	5.4	1	Sporocysts/rediae present	4	mono	30	30	0	20	0	0	0
7-Sep	SmBRC2	6	1	2014	3.933424	0	0	Control	90	Shed	5.6	1	Megaperid	4	mono	30	30	0	20	0	0	0
7-Sep	SmBRC2	6	1	2014	3.933424	0	0	Control	90	Shed	5.2	1	Echino	6	mono	30	30	0	20	0	0	0
11-Dec	SmBRC3	7	1	2014	50.95158	0	0	Control	88	Dead	5.6	0	None	0	mono	25	25	0	63	0	0	0
11-Dec	SmBRC3	7	1	2014	50.95158	0	0	Control	88	Shed	7.1	1	Mono (ES)	1	mono	25	25	1	63	0	0	0
7-Sep	SmBRC3	7	1	2014	50.95158	0	0	Control	88	Shed	6.4	1	Mono (ES)	1	mono	25	25	1	63	0	0	0
7-Sep	SmBRC3	7	1	2014	50.95158	0	0	Control	88	Shed	4.7	1	Xiphidio	2	mono	25	25	0	63	1	0	0
11-Dec	SmBRC3	7	1	2014	50.95158	0	0	Control	88	Shed	5.5	1	Xiphidio	2	mono	25	25	0	63	1	0	0
11-Dec	SmBRC3	7	1	2014	50.95158	0	0	Control	88	Shed	6.6	1	Xiphidio	2	mono	25	25	0	63	1	0	0
11-Dec	SmBRC3	7	1	2014	50.95158	0	0	Control	88	Shed	5.5	1	Xiphidio	2	mono	25	25	0	63	1	0	0
7-Sep	SmBRC3	7	1	2014	50.95158	0	0	Control	88	Shed	5.7	1	Xiphidio	2	mono	25	25	0	63	1	0	0
26-Nov	SmBRC3	7	1	2014	50.95158	0	0	Control	88	Dead			Empty shell		mono	25	25		63		0	0
11-Dec	SmBRH1	5	1	2014	44.67983	54.2	2	High	67	Dead	6.1	0	None	0	mono	0	0	0	67	0	0	0
11-Dec	SmBRH1	5	1	2014	44.67983	54.2	2	High	67	Shed	6.7	1	Xiphidio	2	mono	0	0	0	67	1	0	0
11-Dec	SmBRH1	5	1	2014	44.67983	54.2	2	High	67	Shed	5.5	1	Xiphidio	2	mono	0	0	0	67	1	0	0
11-Dec	SmBRH2	6	1	2014	53.9388	54.2	2	High	63	Dead		0	None	0	mono	63	63	0	0	0	0	0
11-Dec	SmBRH2	6	1	2014	53.9388	54.2	2	High	63	Shed	4.2	0	None	0	mono	63	63	0	0	0	0	0
24-Sep	SmBRH2	6	1	2014	53.9388	54.2	2	High	63	Shed	5.5	0	None	0	mono	63	63	0	0	0	0	0
24-Sep	SmBRH2	6	1	2014	53.9388	54.2	2	High	63	Shed	5.8	1	Mono (ES)	1	mono	63	63	1	0	0	0	0
7-Sep	SmBRH2	6	1	2014	53.9388	54.2	2	High	63	Shed	6.7	1	Mono (ES)	1	mono	63	63	1	0	0	0	0
24-Sep	SmBRH2	6	1	2014	53.9388	54.2	2	High	63	Shed	6.6	1	Mono (ES)	1	mono	63	63	1	0	0	0	0
24-Sep	SmBRH2	6	1	2014	53.9388	54.2	2	High	63	Shed	4.8	1	Mono (ES)	1	mono	63	63	1	0	0	0	0
11-Dec	SmBRH2	6	1	2014	53.9388	54.2	2	High	63	Shed	5.7	1	Mono (ES)	1	mono	63	63	1	0	0	0	0
11-Dec	SmBRH3	7	1	2014	57.70511	54.2	2	High	75	Dead	5.2	0	None	0	mono	25	25	0	38	0	0	0
7-Sep	SmBRH3	7	1	2014	57.70511	54.2	2	High	75	Shed	5.4	0	None	0	mono	25	25	0	38	0	0	0
11-Dec	SmBRH3	7	1	2014	57.70511	54.2	2	High	75	Shed	5.6	1	Mono (ES)	1	mono	25	25	1	38	0	0	0
7-Sep	SmBRH3	7	1	2014	57.70511	54.2	2	High	75	Dead	6.6	1	Mono (ES) and germ cells	1	mono	25	25	1	38	0	0	0
7-Sep	SmBRH3	7	1	2014	57.70511	54.2	2	High	75	Shed	5.5	1	Xiphidio	2	mono	25	25	0	38	1	0	0
12-Sep	SmBRH3	7	1	2014	57.70511	54.2	2	High	75	Shed	5.8	1	Xiphidio	2	mono	25	25	0	38	1	0	0
24-Sep	SmBRH3	7	1	2014	57.70511	54.2	2	High	75	Dead	5.6	1	Xiphidio	2	mono	25	25	0	38	1	0	0
24-Sep	SmBRH3	7	1	2014	57.70511	54.2	2	High	75	Dead	5.9	1	Redia/Sporocysts	4	mono	25	25	0	38	0	0	0
24-Sep	SmBRL1	5	1	2014	13.5194	11.5	1	Ambient	82	Shed	4.8	0	None	0	mono	45	45	0	18	0	0	0
24-Sep	SmBRL1	5	1	2014	13.5194	11.5	1	Ambient	82	Shed	5.1	0	None	0	mono	45	45	0	18	0	0	0
7-Sep	SmBRL1	5	1	2014	13.5194	11.5	1	Ambient	82	Shed	5.9	1	Mono (ES)	1	mono	45	45	1	18	0	0	0
7-Sep	SmBRL1	5	1	2014	13.5194	11.5	1	Ambient	82	Shed	6.9	1	Mono (ES)	1	mono	45	45	1	18	0	0	0
24-Sep	SmBRL1	5	1	2014	13.5194	11.5	1	Ambient	82	Shed	6.4	1	Mono (ES)	1	mono	45	45	1	18	0	0	0
7-Sep	SmBRL1	5	1	2014	13.5194	11.5	1	Ambient	82	Shed	5.1	1	Mono (ES)	1	mono	45	45	1	18	0	0	0
7-Sep	SmBRL1	5	1	2014	13.5194	11.5	1	Ambient	82	Shed	5.2	1	Mono (ES)	1	mono	45	45	1	18	0	0	0
11-Dec	SmBRL1	5	1	2014	13.5194	11.5	1	Ambient	82	Shed	4.4	1	Xiphidio	2	mono	45	45	0	18	1	0	0
11-Dec	SmBRL1	5	1	2014	13.5194	11.5	1	Ambient	82	Shed	4.8	1	Xiphidio	2	mono	45	45	0	18	1	0	0
29-Oct	SmBRL1	5	1	2014	13.5194	11.5	1	Ambient	82	Shed	6.3	1	Megaperid	3	mono	45	45	0	18	0	0	0
6-Nov	SmBRL1	5	1	2014	13.5194	11.5	1	Ambient	82	Shed	5.5	1	Echino	6	mono	45	45	0	18	0	0	0
11-Dec	SmBRL2	6	1	2014	21.16059	11.5	1	Ambient	100	Shed	6.9	1	Mono (ES)	1	mono	50	50	1	50	0	0	0
11-Dec	SmBRL2	6	1	2014	21.16059	11.5	1	Ambient	100	Shed	5.7	1	Mono (ES)	1	mono	50	50	1	50	0	0	0
12-Sep	SmBRL2	6	1	2014	21.16059	11.5	1	Ambient	100	Shed	5.4	1	Mono (ES)	1	mono	50	50	1	50	0	0	0
1-Sep	SmBRL2	6	1	2014	21.16059	11.5	1	Ambient	100	Shed	5.8	1	Xiphidio	2	mono	50	50	0	50	1	0	0
25-Aug	SmBRL2	6	1	2014	21.16059	11.5	1	Ambient	100	Shed	5.8	1	Xiphidio	2	mono	50	50	0	50	1	0	0
29-Aug	SmBRL2	6	1	2014	21.16059	11.5	1	Ambient	100	Shed	5.1	1	Unidentifible cercariae	4	mono	50	50	0	50	0	0	0
15-Sep	SmBRL3	7	1	2014	14.52374	11.5	1	Ambient	88	Shed	5.2	0	None	0	mono	50	50	0	50	0	0	0
25-Aug	SmBRL3	7	1	2014	14.52374	11.5	1	Ambient	88	Shed	6.4	1	Mono (ES)	1	mono	43	43	1	57	0	0	0
26-Aug	SmBRL3	7	1	2014	14.52374	11.5	1	Ambient	88	Shed	6.2	1	Mono (ES)	1	mono	43	43	1	57	0	0	0
25-Aug	SmBRL3	7	1	2014	14.52374	11.5	1	Ambient	88	Shed	5.6	1	Mono (ES) and Xiphidio	1	mono	43	43	1	57	1	2	1
1-Sep	SmBRL3	7	1	2014	14.52374	11.5	1	Ambient	88	Shed	5.2	1	Xiphidio	2	mono	43	43	0	57	1	0	0
24-Sep	SmBRL3	7	1	2014	14.52374	11.5	1	Ambient	88	Shed	6	1	Xiphidio	2	mono	43	43	0	57	1	0	0
19-Nov	SmBRL3	7	1	2014	14.52374	11.5	1	Ambient	88	Shed	5.6	1	Xiphidio	2	mono	43	43	0	57	1	0	0
24-Sep	SmBRL3	7	1	2014	14.52374	11.5	1	Ambient	88	Shed	6.1	1	Megaperid	3	mono	43	43	0	57	0	0	0
11-Dec	SmBRL4	8	1	2014	19.65192	11.5	1	Ambient	88	Shed	4.8	0	None	0	mono	25	25	0	50	0	0	0
24-Nov	SmBRL4	8	1	2014	19.65192	11.5	1	Ambient	88	Shed	7.5	1	Mono (ES)	1	mono	25	25	1	50	0	0	0
1-Sep	SmBRL4	8	1	2014	19.65192	11.5	1	Ambient	88	Shed	6.2	1	Mono (ES)	1	mono	25	25	1	50	0	0	0
11-Dec	SmBRL4	8	1	2014	19.65192	11.5	1	Ambient	88	Shed	6.6	1	Xiphidio	2	mono	25	25	0	50	1	0	0
11-Dec	SmBRL4	8	1	2014	19.65192	11.5	1	Ambient	88	Shed	5.3	1	Xiphidio	2	mono	25	25	0	50	1	0	0
11-Dec	SmBRL4	8	1	2014	19.65192	11.5	1	Ambient	88	Shed	6.3	1	Xiphidio	2	mono	25	25	0	50	1	0	0
25-Aug	SmBRL4	8	1	2014	19.65192	11.5	1	Ambient	88	Shed	5.7	1	Xiphidio	2	mono	25	25	0	50	1	0	0
25-Aug	SmBRL4	8	1	2014	19.65192	11.5	1	Ambient	88	Dead	6	1	cercariae present	4	mono	25	25	0	50	0	0	0
