# Supplementary material for: No evidence for a dilution effect of the non-native snail, Potamopyrgus antipodarum, on native snails
Source: PLoS One. 2020 Oct 1;15(10):e0239762. doi: 10.1371/journal.pone.0239762 (PMC7529281; doi:10.1371/journal.pone.0239762)
Supplement: S2 Data — (CSV) [file pone.0239762.s006.csv]

Date	Treatment ID	Rep	Cage Size	year	NZMSBiomassMigrants	NZMSBiomassNoMigrants	Treatment	TreatmentLabel	Dead or Shed	TotalPrev	Size	InfectionStatus	Infection ID	Trem_type	2nd_Trem_type	Double Infection
10/26/15	FPC1	1	1	2015	0	0	0	Control	Dead	25	10.07	0	NA	0		0
11/9/15	FPC1	1	1	2015	0	0	0	Control	Dead	25	10.68	0	NA	0		0
11/18/15	FPC1	1	1	2015	0	0	0	Control	Shed	25	10.65	0	NA	0		0
10/14/15	FPC1	1	1	2015	0	0	0	Control	Shed	25	11.82	1	Xiphidio	2		1
8/19/15	FPC2	1	1	2015	0.463	0	0	Control	Dead	0	9.88	0	NA	0		0
8/31/15	FPC2	2	1	2015	0.463	0	0	Control	Dead	0	10	0	NA	0		0
8/31/15	FPC2	2	1	2015	0.463	0	0	Control	Dead	0	9.74	0	NA	0		0
9/11/15	FPC2	2	1	2015	0.463	0	0	Control	Dead	0	13.01	0	NA	0		0
10/28/15	FPC2	2	1	2015	0.463	0	0	Control	Dead	0	11.82	0	NA	0		0
11/9/15	FPC2	2	1	2015	0.463	0	0	Control	Dead	0	12.97	0	NA	0		0
11/18/15	FPC2	2	1	2015	0.463	0	0	Control	Shed	0	12.36	0	NA	0		0
11/18/15	FPC3	3	1	2015	0	0	0	Control	Shed	57	12.54	0	NA	0		0
11/18/15	FPC3	3	1	2015	0	0	0	Control	Shed	57	11.28	0	NA	0		0
11/18/15	FPC3	3	1	2015	0	0	0	Control	Shed	57	11.22	0	NA	0		0
8/19/15	FPC3	3	1	2015	0	0	0	Control	Shed	57	13.44	1	Xiphidio	2		1
8/19/15	FPC3	3	1	2015	0	0	0	Control	Shed	57	9.07	1	Xiphidio	2		1
8/19/15	FPC3	3	1	2015	0	0	0	Control	Shed	57	10.05	1	Xiphidio	2		1
8/26/15	FPC3	3	1	2015	0	0	0	Control	Dead	57	15.59	1	Xiphidio	2		1
9/28/15	FPC4	4	1	2015	0	0	0	Control	Dead	33	12.64	0	NA	0		0
10/14/15	FPC4	4	1	2015	0	0	0	Control	Shed	33	12.51	1	NA	0		1
10/16/15	FPC4	4	1	2015	0	0	0	Control	Dead	33	11.03	0	NA	0		0
11/9/15	FPC4	4	1	2015	0	0	0	Control	Dead	33	13.3	0	NA	0		0
11/18/15	FPC4	4	1	2015	0	0	0	Control	Shed	33	13.34	0	NA	0		0
11/18/15	FPC4	4	1	2015	0	0	0	Control	Shed	33	15.98	1	Xiphidio	2		1
8/19/15	FPC5	5	1	2015	0.566	0	0	Control	Shed	100	11.9	1	NA	0		1
8/19/15	FPC5	5	1	2015	0.566	0	0	Control	Shed	100	10.54	1	NA	0		1
8/19/15	FPC5	5	1	2015	0.566	0	0	Control	Shed	100	9.41	1	Xiphidio	2		1
8/19/15	FPC5	5	1	2015	0.566	0	0	Control	Shed	100	16.3	1	Xiphidio	2		1
8/19/15	FPC5	5	1	2015	0.566	0	0	Control	Shed	100	11.55	1	Xiphidio	2		1
8/19/15	FPC5	5	1	2015	0.566	0	0	Control	Shed	100	12.39	1	Xiphidio	2		1
8/19/15	FPC5	5	1	2015	0.566	0	0	Control	Shed	100	13.27	1	Xiphidio	2		1
8/19/15	FPC5	5	1	2015	0.566	0	0	Control	Shed	100	10.9	1	Xiphidio	2		1
8/5/15	FPC6	6	1	2015	26.773	0	0	Control	Dead	14	10.45	0	NA	0		0
8/5/15	FPC6	6	1	2015	26.773	0	0	Control	Dead	14	11.09	0	NA	0		0
8/17/15	FPC6	6	1	2015	26.773	0	0	Control	Dead	14	12.41	0	NA	0		0
9/7/15	FPC6	6	1	2015	26.773	0	0	Control	Dead	14	8.14	0	NA	0		0
9/9/15	FPC6	6	1	2015	26.773	0	0	Control	Dead	14	11.45	0	NA	0		0
9/16/15	FPC6	6	1	2015	26.773	0	0	Control	Dead	14	10.89	0	NA	0		0
9/22/15	FPC6	6	1	2015	26.773	0	0	Control	Shed	14	15.56	1	Xiphidio	2		1
8/24/15	FPC7	7	1	2015	0	0	0	Control	Dead	29	11.61	0	NA	0		0
9/4/15	FPC7	7	1	2015	0	0	0	Control	Dead	29	11.03	0	NA	0		0
9/14/15	FPC7	7	1	2015	0	0	0	Control	Dead	29	13.65	0	NA	0		0
9/16/15	FPC7	7	1	2015	0	0	0	Control	Dead	29	12.51	0	NA	0		0
10/26/15	FPC7	7	1	2015	0	0	0	Control	Dead	29	12.89	0	NA	0		0
8/21/15	FPC7	7	1	2015	0	0	0	Control	Dead	29	11.63	1	Xiphidio	2		1
11/18/15	FPC7	7	1	2015	0	0	0	Control	Shed	29	12.02	1	Xiphidio	2		1
8/19/15	FPC8	8	1	2015	4.777	0	0	Control	Dead	88	11.99	0	NA	0		0
8/19/15	FPC8	8	1	2015	4.777	0	0	Control	Shed	88	8.96	1	NA	0		1
8/19/15	FPC8	8	1	2015	4.777	0	0	Control	Shed	88	10.61	1	NA	0		1
8/19/15	FPC8	8	1	2015	4.777	0	0	Control	Shed	88	11.92	1	NA	0		1
8/19/15	FPC8	8	1	2015	4.777	0	0	Control	Shed	88	10.55	1	NA	0		1
8/19/15	FPC8	8	1	2015	4.777	0	0	Control	Shed	88	11.8	1	NA	0		1
8/19/15	FPC8	8	1	2015	4.777	0	0	Control	Shed	88	11.43	1	NA	0		1
8/19/15	FPC8	8	1	2015	4.777	0	0	Control	Shed	88	14.41	1	Xiphidio	2		1
10/16/15	FPH1	1	1	2015	81.984	56.7	2	High	Dead	17	12.93	0	NA	0		0
11/16/15	FPH1	1	1	2015	81.984	56.7	2	High	Dead	17	9.94	0	NA	0		0
11/18/15	FPH1	1	1	2015	81.984	56.7	2	High	Shed	17	10.94	0	NA	0		0
11/18/15	FPH1	1	1	2015	81.984	56.7	2	High	Shed	17	12.03	0	NA	0		0
11/18/15	FPH1	1	1	2015	81.984	56.7	2	High	Shed	17	13.23	0	NA	0		0
8/21/15	FPH1	1	1	2015	81.984	56.7	2	High	Shed	17	14.56	1	Xiphidio	2		1
8/21/15	FPH2	2	1	2015	97.044	56.7	2	High	Shed	71	10.68	1	Furco	7		1
8/21/15	FPH2	2	1	2015	97.044	56.7	2	High	Shed	71	10.4	1	Furco	7		1
8/21/15	FPH2	2	1	2015	97.044	56.7	2	High	Shed	71	10.39	1	Furco	7		1
8/21/15	FPH2	2	1	2015	97.044	56.7	2	High	Shed	71	13.2	1	Furco	7		1
8/21/15	FPH2	2	1	2015	97.044	56.7	2	High	Shed	71	14.22	1	Furco	7		1
8/14/15	FPH2	2	1	2015	97.044	56.7	2	High	Dead	71	10.52	0	NA	0		0
8/19/15	FPH2	2	1	2015	97.044	56.7	2	High	Dead	71	12.34	0	NA	0		0
10/5/15	FPH3	3	1	2015	77.097	56.7	2	High	Dead	50	13.05	0	NA	0		0
11/18/15	FPH3	3	1	2015	77.097	56.7	2	High	Shed	50	13.32	0	NA	0		0
11/18/15	FPH3	3	1	2015	77.097	56.7	2	High	Shed	50	10.36	0	NA	0		0
8/21/15	FPH3	3	1	2015	77.097	56.7	2	High	Shed	50	12.85	1	Xiphidio	2		1
8/21/15	FPH3	3	1	2015	77.097	56.7	2	High	Shed	50	13.32	1	Xiphidio	2		1
9/22/15	FPH3	3	1	2015	77.097	56.7	2	High	Shed	50	13.83	1	Xiphidio	2		1
10/2/15	FPH4	4	1	2015	80.89	56.7	2	High	Dead	29	10.03	0	NA	0		0
10/23/15	FPH4	4	1	2015	80.89	56.7	2	High	Dead	29	10.56	0	NA	0		0
11/9/15	FPH4	4	1	2015	80.89	56.7	2	High	Dead	29	12.29	0	NA	0		0
11/18/15	FPH4	4	1	2015	80.89	56.7	2	High	Shed	29	11.56	0	NA	0		0
11/18/15	FPH4	4	1	2015	80.89	56.7	2	High	Shed	29	9.07	0	NA	0		0
9/22/15	FPH4	4	1	2015	80.89	56.7	2	High	Shed	29	10.13	1	Xiphidio	2		1
10/14/15	FPH4	4	1	2015	80.89	56.7	2	High	Shed	29	10.55	1	Xiphidio	2		1
11/18/15	FPH5	5	1	2015	70.539	56.7	2	High	Shed	38	13.98	1	Furco	7		1
8/21/15	FPH5	5	1	2015	70.539	56.7	2	High	Shed	38	10.18	1	NA	0		0
10/2/15	FPH5	5	1	2015	70.539	56.7	2	High	Dead	38	11.38	0	NA	0		0
11/18/15	FPH5	5	1	2015	70.539	56.7	2	High	Shed	38	11.97	0	NA	0		0
11/18/15	FPH5	5	1	2015	70.539	56.7	2	High	Shed	38	11.24	0	NA	0		0
11/18/15	FPH5	5	1	2015	70.539	56.7	2	High	Shed	38	9.89	0	NA	0		0
11/18/15	FPH5	5	1	2015	70.539	56.7	2	High	Shed	38	10.69	0	NA	0		0
8/21/15	FPH5	5	1	2015	70.539	56.7	2	High	Shed	38	12.06	1	Xiphidio	2		1
9/14/15	FPH6	6	1	2015	75.499	56.7	2	High	Dead	60	15.96	0	NA	0		0
11/18/15	FPH6	6	1	2015	75.499	56.7	2	High	Shed	60	11.97	0	NA	0		0
8/21/15	FPH6	6	1	2015	75.499	56.7	2	High	Shed	60	12.74	1	Xiphidio	2		1
8/21/15	FPH6	6	1	2015	75.499	56.7	2	High	Shed	60	11.87	1	Xiphidio	2		1
10/14/15	FPH6	6	1	2015	75.499	56.7	2	High	Shed	60	9.17	1	Xiphidio	2		1
8/21/15	FPH7	7	1	2015	67.401	56.7	2	High	Shed	29	13.52	1	Furco	7		1
11/16/15	FPH7	7	1	2015	67.401	56.7	2	High	Dead	29	11.25	1	MONO (ES)	1		1
10/16/15	FPH7	7	1	2015	67.401	56.7	2	High	Dead	29	12.09	0	NA	0		0
10/19/15	FPH7	7	1	2015	67.401	56.7	2	High	Dead	29	11.5	0	NA	0		0
11/18/15	FPH7	7	1	2015	67.401	56.7	2	High	Shed	29	10.35	0	NA	0		0
11/18/15	FPH7	7	1	2015	67.401	56.7	2	High	Shed	29	11.87	0	NA	0		0
11/18/15	FPH7	7	1	2015	67.401	56.7	2	High	Shed	29	12.68	0	NA	0		0
8/21/15	FPH8	8	1	2015	10.045	56.7	2	High	Shed	86	12.73	1	NA	0		0
8/31/15	FPH8	8	1	2015	10.045	56.7	2	High	Dead	86	11.19	0	NA	0		0
9/22/15	FPH8	8	1	2015	10.045	56.7	2	High	Shed	86	10.77	1	NA	0		1
9/22/15	FPH8	8	1	2015	10.045	56.7	2	High	Shed	86	15.96	1	Xiphidio	2		1
9/22/15	FPH8	8	1	2015	10.045	56.7	2	High	Shed	86	12.05	1	Xiphidio	2		1
9/22/15	FPH8	8	1	2015	10.045	56.7	2	High	Shed	86	11.43	1	Xiphidio	2		1
9/22/15	FPH8	8	1	2015	10.045	56.7	2	High	Shed	86	9.71	1	Xiphidio	2		1
8/12/15	FPL1	1	1	2015	40.566	28.3	1	Low	Dead	0	12.08	0	NA	0		1
8/28/15	FPL1	1	1	2015	40.566	28.3	1	Low	Dead	0	12.2	0	NA	0		0
9/14/15	FPL1	1	1	2015	40.566	28.3	1	Low	Dead	0	12.18	0	NA	0		0
10/16/15	FPL1	1	1	2015	40.566	28.3	1	Low	Dead	0	13.62	0	NA	0		0
11/18/15	FPL1	1	1	2015	40.566	28.3	1	Low	Shed	0	10.34	0	NA	0		0
11/18/15	FPL1	1	1	2015	40.566	28.3	1	Low	Shed	0	12.02	0	NA	0		0
8/31/15	FPL2	2	1	2015	42.483	28.3	1	Low	Dead	38	12.39	0	NA	0		0
9/4/15	FPL2	2	1	2015	42.483	28.3	1	Low	Dead	38	11.97	0	NA	0		0
9/22/15	FPL2	2	1	2015	42.483	28.3	1	Low	Shed	38	12.4	1	NA	0		1
11/6/15	FPL2	2	1	2015	42.483	28.3	1	Low	Dead	38	9.97	0	NA	0		0
11/18/15	FPL2	2	1	2015	42.483	28.3	1	Low	Shed	38	12.11	0	NA	0		0
11/18/15	FPL2	2	1	2015	42.483	28.3	1	Low	Shed	38	12.12	0	NA	0		0
8/20/15	FPL2	2	1	2015	42.483	28.3	1	Low	Shed	38	14.29	1	Xiphidio	2		1
8/20/15	FPL2	2	1	2015	42.483	28.3	1	Low	Shed	38	13.23	1	Xiphidio	2		1
8/17/15	FPL3	3	1	2015	50.304	28.3	1	Low	Dead	75	12.17	0	NA	0		0
8/20/15	FPL3	3	1	2015	50.304	28.3	1	Low	Shed	75	10.83	1	NA	0		1
8/20/15	FPL3	3	1	2015	50.304	28.3	1	Low	Shed	75	12.65	1	NA	0		1
8/20/15	FPL3	3	1	2015	50.304	28.3	1	Low	Shed	75	10.66	1	NA	0		1
8/20/15	FPL3	3	1	2015	50.304	28.3	1	Low	Shed	75	9.37	1	NA	0		1
11/18/15	FPL3	3	1	2015	50.304	28.3	1	Low	Shed	75	11.45	0	NA	0		0
8/20/15	FPL3	3	1	2015	50.304	28.3	1	Low	Shed	75	10.96	1	Xiphidio	2		1
8/20/15	FPL3	3	1	2015	50.304	28.3	1	Low	Shed	75	13.33	1	Xiphidio	2		1
8/12/15	FPL4	4	1	2015	41.647	28.3	1	Low	Dead	38	11.99	0	NA	0		0
8/19/15	FPL4	4	1	2015	41.647	28.3	1	Low	Dead	38	10.51	0	NA	0		0
8/31/15	FPL4	4	1	2015	41.647	28.3	1	Low	Dead	38	11.22	0	NA	0		0
9/7/15	FPL4	4	1	2015	41.647	28.3	1	Low	Dead	38	10.28	0	NA	0		0
9/16/15	FPL4	4	1	2015	41.647	28.3	1	Low	Dead	38	10.58	0	NA	0		0
9/22/15	FPL4	4	1	2015	41.647	28.3	1	Low	Shed	38	17.07	1	Xiphidio	2		1
9/22/15	FPL4	4	1	2015	41.647	28.3	1	Low	Shed	38	10.68	1	Xiphidio	2		1
9/22/15	FPL4	4	1	2015	41.647	28.3	1	Low	Shed	38	10.1	1	Xiphidio	2		1
8/20/15	FPL5	5	1	2015	40.479	28.3	1	Low	Shed	71	10.47	1	NA	0		1
8/20/15	FPL5	5	1	2015	40.479	28.3	1	Low	Shed	71	11.58	1	NA	0		1
10/7/15	FPL5	5	1	2015	40.479	28.3	1	Low	Dead	71	10.37	0	NA	0		0
11/18/15	FPL5	5	1	2015	40.479	28.3	1	Low	Shed	71	10.49	0	NA	0		0
8/20/15	FPL5	5	1	2015	40.479	28.3	1	Low	Shed	71	15.94	1	Xiphidio	2		1
8/20/15	FPL5	5	1	2015	40.479	28.3	1	Low	Shed	71	11.19	1	Xiphidio	2		1
8/20/15	FPL5	5	1	2015	40.479	28.3	1	Low	Shed	71	12.42	1	Xiphidio	2		1
8/20/15	FPL6	6	1	2015	41.346	28.3	1	Low	Shed	57	10.9	1	NA	0		1
8/21/15	FPL6	6	1	2015	41.346	28.3	1	Low	Dead	57	11.81	0	NA	0		0
8/26/15	FPL6	6	1	2015	41.346	28.3	1	Low	Dead	57	9.01	0	NA	0		0
10/5/15	FPL6	6	1	2015	41.346	28.3	1	Low	Dead	57	9.11	0	NA	0		0
8/20/15	FPL6	6	1	2015	41.346	28.3	1	Low	Shed	57	13.24	1	Xiphidio	2		1
8/20/15	FPL6	6	1	2015	41.346	28.3	1	Low	Shed	57	12.27	1	Xiphidio	2		1
9/22/15	FPL6	6	1	2015	41.346	28.3	1	Low	Shed	57	11.34	1	Xiphidio	2		1
8/5/15	FPL7	7	1	2015	34.699	28.3	1	Low	Dead	0	11.38	0	NA	0		0
8/17/15	FPL7	7	1	2015	34.699	28.3	1	Low	Dead	0	8.72	0	NA	0		0
11/13/15	FPL7	7	1	2015	34.699	28.3	1	Low	Dead	0	10.83	0	NA	0		0
11/18/15	FPL7	7	1	2015	34.699	28.3	1	Low	Shed	0	10.47	0	NA	0		0
11/18/15	FPL7	7	1	2015	34.699	28.3	1	Low	Shed	0	10.99	0	NA	0		0
11/18/15	FPL7	7	1	2015	34.699	28.3	1	Low	Shed	0	9.26	0	NA	0		0
8/19/15	FPL8	8	1	2015	41.246	28.3	1	Low	Dead	0	12.09	0	NA	0		0
9/7/15	FPL8	8	1	2015	41.246	28.3	1	Low	Dead	0	13.29	0	NA	0		0
11/2/15	FPL8	8	1	2015	41.246	28.3	1	Low	Dead	0	10.18	0	NA	0		0
11/18/15	FPL8	8	1	2015	41.246	28.3	1	Low	Shed	0	10.97	0	NA	0		0
